# Supplementary material for: Inhibition of mitochondrial folate metabolism drives differentiation through mTORC1 mediated purine sensing
Source: Nat Commun. 2024 Mar 2;15:1931. doi: 10.1038/s41467-024-46114-0 (PMC10908830; doi:10.1038/s41467-024-46114-0)
Supplement: Supplementary file 4 — Source Data [file 41467_2024_46114_MOESM4_ESM.xlsx]

## Sheet: 1c
Formate exchange rate
	Normal	CML
	0.953193	4.49809
	0.735587	4.19473
	0.424512	2.49413

## Sheet: 1d
Cell number (x105)
K562 cells
Time (hr)	UT			SHIN1			SHIN1+F			SHIN1+H			SHIN1+T			SHIN1+H/T
0	0.5	0.5	0.5	0.5	0.5	0.5	0.5	0.5	0.5	0.5	0.5	0.5	0.5	0.5	0.5	0.5	0.5	0.5
24	1.24	1.2	1	1.06	1.2	0.8	1.04	1.2	0.9	1.05	1.22	0.93	0.91	1.4	0.67	1.03	1.42	1
48	2.77	3.4	3	1.9	1.6	1.35	2.6	2.9	2.6	2.7	2.9	3.2	1.9	1.7	1.4	2.5	2.6	2.4
72	6.3	7	6.9	2.43	2	2.2	5.3	6	6.1	5.8	6.8	6.8	2.4	2.1	1.7	4.8	5.8	4.9

## Sheet: 1e
Proliferation rate (doublings per day)
K562 cells
	UT	SHIN1	SHIN1+F	SHIN1+H	SHIN1+T	SHIN1+H/T
	1.21845	0.760319	1.13533	1.17868	0.754345	1.08768
	1.26912	0.666667	1.19499	1.25518	0.69013	1.17868
	1.2622	0.712501	1.20294	1.25518	0.588512	1.09759

## Sheet: 1f
Cell cycle analysis
K562 cells
	Sub_G0			G0_G1			S			G2_M
UT	0.81	1.7	2.89	52.5	56.3	56.8	18.2	16.7	18.3	27.6	21.9	20.5
SHIN1	2.23	3.12	4.05	49.1	48.2	38.6	34.1	31.7	38.5	12.8	16.5	18.5
SHIN1+F	1.16	0.92	1.02	55.2	50.1	58.9	19.3	23.9	20	21.4	23.5	17.1
SHIN1+H	0.48	0.44	3.64	44.4	44.7	55.6	23.8	22.2	18.4	27.5	30.8	20.4
SHIN1+T	2.1	3	2.35	57.5	48.8	49.9	25.2	28.8	27.6	14.5	18.8	17.6
SHIN1+H/T	1.77	1.96	1.31	45.3	46.5	47	26.9	24.7	21.8	25.1	25.1	27

## Sheet: 1h
Fractional incorporation of 2,3,3-H3-Serine into dTTP
K562 cells
	CTR				SHMT2 KO
m+0	31.0335	32.0734	32.1727	31.6251	37.9982	38.214	37.3445	36.0947
m+1	42.4322	41.6206	42.2659	42.368	9.66645	9.00595	9.49327	9.31893
m+2	26.5343	26.306	25.5614	26.0069	52.3353	52.78	53.1622	54.5864

## Sheet: 1i
Fractional incorporation of 13C3, 15N1-Serine into ATP
K562 cells
	M+0				M+1				M+2				M+3 (2C+1N)				M+4 (3C+1N)				M+5 (4C+1N)				M+6 (5C+1N)
CTR	64.0958	65.2276	65.2046	64.8595	17.5059	17.102	17.0484	17.3805	8.77886	8.51685	8.48785	8.57808	2.17931	2.212	2.10402	2.18313	4.38596	4.05938	4.18408	4.14372	2.79445	2.66079	2.75096	2.59959	0.210201	0.216092	0.193166	0.246601
SHMT2 KO	85.0135	85.3246	85.1179	85.3615	11.3797	11.2342	11.3785	11.1213	3.09785	3.04728	3.01489	3.00281	0.111977	0.048473	0.212503	0.231746	0.150855	0.164874	0.134245	0.18681	0.051009	0.069863	0.03053	0.027953	0.046094	0.014237	0.046549	0.011737

## Sheet: 1j
Tumour-free survival
	Days	CTR	SHMT2 KO
	100	0
	42	1
	43	1
	46	1
	75	1
	72	1
	82	1
	100		0
	100		0
	100		0
	100		0
	100		0
	100		0
	100		0
	46		1

## Sheet: 1k
	CTR	SHMT2 KO
	611.966	2298.22
	3000	0
	506.88	0
	813.67	0
	1515.1	0
	320.8	0
	0	0
		0

## Sheet: 2a
Glycine peak area
K562 cells
	UT	SHIN1	SHIN1+F
	55954624	38121412	8863756
	45936154	33146554	10877553
	49802839	33933417	11590471
	56410531	25717612	17874531

## Sheet: 2b
Pentose-5-phosphate peak area
K562 cells
	UT	SHIN1	SHIN1+F
	32959870	12180422	14527974
	22623427	13016650	17415763
	21505166	14610532	17551252
	23710672	12045715	24637180

[truncated: 95 more sheets: 2c, 2d, 2e, 2f, 2g, 3a, 3c, 3d, 3e, 3f, 3g, 3h, 3i, 4a, 4b, 4c, 4d, 4e, 4f, 4g …]
